# Supplementary material for: Understanding the Role of Active Lattice Oxygen in CO Oxidation Catalyzed by Copper-Doped Mn2O3@MnO2
Source: Molecules. 2025 Feb 13;30(4):865. doi: 10.3390/molecules30040865 (PMC11858229; doi:10.3390/molecules30040865)
Supplement: Supplementary file 1 [file molecules-30-00865-s001.zip]

Archive with 1 entries (1 files):
- molecules-3456392-supplementary.pdf
